# Supplementary material for: Exploring the future of GM technology in sustainable local food systems in Colombia
Source: Front Genome Ed. 2023 Jun 30;5:1181811. doi: 10.3389/fgeed.2023.1181811 (PMC10349173; doi:10.3389/fgeed.2023.1181811)
Supplement: Supplementary file 1 [file Table1.XLSX]

## Sheet: S1
Year	Cohort	Name*	Transgenic Corn Used (Yes/No)	Department	Municipality	*Student names have been anonymized for reasons of personal data security; records are available from La Salle University.
2011	1	Student 1	No	Casanare	Maní
2012	2	Student 2	Si	Meta	Puerto López
2012	2	Student 3	No	Sucre	Majagual
2012	2	Student 4	No	Vichada	Cumaribo
2012	2	Student 5	Si	Vichada	La Primavera
2012	2	Student 6	No	Vichada	La Primavera
2012	2	Student 7	No	Vichada	La Primavera
2012	2	Student 8	No	Vichada	La Primavera
2014	4	Student 9	No	Arauca	Fortul
2014	4	Student 10	No	Arauca	Tame
2014	4	Student 11	No	Meta	Mesetas
2014	4	Student 12	No	Meta	Puerto Lleras
2015	5	Student 13	No	Arauca	Fortul
2015	5	Student 14	No	Córdoba	Montelíbano
2016	6	Student 15	No	Arauca	Tame
2016	6	Student 16	No	Cauca	El Tambo
2016	6	Student 17	No	Córdoba	Puerto Libertador
2016	6	Student 18	Si	Guaviare	San José Del Guaviare
2016	6	Student 19	No	Meta	Restrepo
2016	6	Student 20	Si	Putumayo	Valle Del Guamuez
2016	6	Student 21	No	Putumayo	Valle Del Guamuez
2016	6	Student 22	Si	Putumayo	San Miguel
2018	7	Student 23	Si	Caquetá	San Vicente Del Caguán
2018	7	Student 24	No	Guaviare	San José Del Guaviare
2018	7	Student 25	No	Guaviare	San José Del Guaviare
2018	7	Student 26	No	Meta	Puerto Concordia
2018	7	Student 27	Si	Meta	Puerto Concordia
2018	7	Student 28	Si	Meta	Mapiripan
2018	7	Student 29	Si	Putumayo	San Miguel
2018	7	Student 30	No	Santander	Landázuri
2018	7	Student 31	No	Santander	Girón
2018	7	Student 32	No	Vichada	La Primavera
2019	8	Student 33	No	Antioquia	Puerto Triunfo
2019	8	Student 34	No	Boyacá	La Victoria
2019	8	Student 35	Si	Casanare	Aguazul
2019	8	Student 36	No	Casanare	Yopal
2020	9	Student 37	Si	Antioquía	Turbo
2020	9	Student 38	si	Casanare	Villanueva
2020	9	Student 39	Si	Casanare	Pore
2020	9	Student 40	No	Casanare	Villanueva
2020	9	Student 41	No aparece el joven	Casanare	Sabanalarga
2020	9	Student 42	No	Meta	Puerto López
2020	9	Student 43	No	Meta	Cumaral
2020	9	Student 44	No aparece el joven	Putumayo	Puerto Leguizamo
2021	10	Student 45	Si	Casanare	Aguazul
2021	10	Student 46	Si	Casanare	Yopal
2021	10	Student 47	Si	Casanare	Tauramena
2021	10	Student 48	Si	Casanare	Aguazul
2021	10	Student 49	No	Guajira	Uribia
2021	10	Student 50	Si	Meta	Puerto Gaitán
2021	10	Student 51	Si	Meta	Castilla la Nueva
2021	10	Student 52	No	Meta	Vista Hermosa
2021	10	Student 53	No	Risaralda	Balboa
2021	10	Student 54	No	Tolima	Rovira

## Sheet: S2
Authors	Article Title	Journal Title	Publication Month	Publication Year	Volume	Issue	Article Number	DOI	Mentions GM?	Coming from a…*	*Majority of authors associated with an institution from either the global north or south; if equal, based on the institution of the corresponding author
Prost, L; Martin, G; Ballot, R; Benoit, M; Bergez, JE; Bockstaller, C; Cerf, M; Deytieux, V; Hossard, L; Jeuffroy, MH; Leclere, M; Le Bail, M; Le Gal, PY; Loyce, C; Merot, A; Meynard, JM; Mignolet, C; Munier-Jolain, N; Novak, S; Parnaudeau, V; Poux, X; Sabatier, R; Salembier, C; Scopel, E; Simon, S; Tchamitchian, M; Toffolini, Q; van der Werf, H	Key research challenges to supporting farm transitions to agroecology in advanced economies. A review	AGRONOMY FOR SUSTAINABLE DEVELOPMENT	FEB	2023	43	1		10.1007/s13593-022-00855-8	No	Global north institution
Barao, L	The Use of Si-Based Fertilization to Improve Agricultural Performance	JOURNAL OF SOIL SCIENCE AND PLANT NUTRITION	DEC	2022				10.1007/s42729-022-01106-1	No	Global north institution
Schmeller, DS; Urbach, D; Bates, K; Catalan, J; Cogalniceanu, D; Fisher, MC; Friesen, J; Fureder, L; Gaube, V; Haver, M; Jacobsen, D; Le Roux, G; Lin, YP; Loyau, A; Machate, O; Mayer, A; Palomo, I; Plutzar, C; Sentenac, H; Sommaruga, R; Tiberti, R; Ripple, WJ	Scientists' warning of threats to mountains	SCIENCE OF THE TOTAL ENVIRONMENT	DEC	2022	853		158611	10.1016/j.scitotenv.2022.158611	No	Global north institution
Vujanovic, S; Vujanovic, J; Vujanovic, V	Microbiome-Driven Proline Biogenesis in Plants under Stress: Perspectives for Balanced Diet to Minimize Depression Disorders in Humans	MICROORGANISMS	NOV	2022	10	11	2264	10.3390/microorganisms10112264	No	Global north institution
Ranius, T; Widenfalk, LA; Seedre, M; Lindman, L; Felton, A; Hamalainen, A; Filyushkina, A; Ockinger, E	Protected area designation and management in a world of climate change: A review of recommendations	AMBIO	JAN	2023	52	1		10.1007/s13280-022-01779-z	No	Global north institution
Breitler, JC; Etienne, H; Leran, S; Marie, L; Bertrand, B	Description of an Arabica Coffee Ideotype for Agroforestry Cropping Systems: A Guideline for Breeding More Resilient New Varieties	PLANTS-BASEL	AUG	2022	11	16	2133	10.3390/plants11162133	No	Global north institution
Ha, TV; Huth, J; Bachofer, F; Kuenzer, C	A Review of Earth Observation-Based Drought Studies in Southeast Asia	REMOTE SENSING	AUG	2022	14	15	3763	10.3390/rs14153763	No	Global north institution
Hoffmann, R; Wiederkehr, C; Dimitrova, A; Hermans, K	Agricultural livelihoods, adaptation, and environmental migration in sub-Saharan drylands: a meta-analytical review	ENVIRONMENTAL RESEARCH LETTERS	AUG	2022	17	8	83003	10.1088/1748-9326/ac7d65	No	Global north institution
Rezaei, EE; Rojas, LV; Zhu, WX; Cammarano, D	The potential of crop models in simulation of barley quality traits under changing climates: A review	FIELD CROPS RESEARCH	OCT	2022	286		108624	10.1016/j.fcr.2022.108624	No	Global north institution
Konig, AL; Mohren, F; Schelhaas, MJ; Bugmann, H; Nabuurs, GJ	Tree regeneration in models of forest dynamics-Suitability to assess climate change impacts on European forests	FOREST ECOLOGY AND MANAGEMENT	SEP	2022	520		120390	10.1016/j.foreco.2022.120390	No	Global north institution
Chaix, B; Slama, R	Climate change and population health: towards an interdisciplinary research agenda	ENVIRONNEMENT RISQUES & SANTE	AUG	2022	21	4		10.1684/ers.2022.1658	No	Global north institution
Zurek, M; Hebinck, A; Selomane, O	Climate change and the urgency to transform food systems	SCIENCE	JUN	2022	376	6600		10.1126/science.abo2364	No	Global north institution
Roitsch, T; Himanen, K; Chawade, A; Jaakola, L; Nehe, A; Alexandersson, E	Functional phenomics for improved climate resilience in Nordic agriculture	JOURNAL OF EXPERIMENTAL BOTANY	SEP	2022	73	15		10.1093/jxb/erac246	No	Global north institution
Rogers, MJ; Lawson, A; Ho, C; Kelly, K; Wales, W; Jacobs, J	The changing role of perennial ryegrass in dairy pastures in northern Victoria, Australia	GRASS AND FORAGE SCIENCE	JUN	2022	77	2		10.1111/gfs.12573	No	Global north institution
Viotti, C; Albrecht, K; Amaducci, S; Bardos, P; Bertheau, C; Blaudez, D; Bothe, L; Cazaux, D; Ferrarini, A; Govilas, J; Gusovius, HJ; Jeannin, T; Luhr, C; Mussig, J; Pilla, M; Placet, V; Puschenreiter, M; Tognacchini, A; Yung, L; Chalot, M	Nettle, a Long-Known Fiber Plant with New Perspectives	MATERIALS	JUN	2022	15	12	4288	10.3390/ma15124288	No	Global north institution
Rosa, L	Adapting agriculture to climate change via sustainable irrigation: biophysical potentials and feedbacks	ENVIRONMENTAL RESEARCH LETTERS	JUN	2022	17	6	63008	10.1088/1748-9326/ac7408	No	Global north institution
George, TS; Hawes, C; Valentine, TA; Karley, AJ; Iannetta, PPM; Brooker, RW	HARNESSING ECOLOGICAL PRINCIPLES AND PHYSIOLOGIC MECHANISMS IN DIVERSIFYING AGRICULTURAL SYSTEMS FOR SUSTAINABILITY: EXPERIENCE FROM STUDIES DEPLOYING NATURE-BASED SOLUTIONS IN SCOTLAND	FRONTIERS OF AGRICULTURAL SCIENCE AND ENGINEERING	JUN	2022	9	2		10.15302/J-FASE-2021437	No	Global north institution
Vallury, S; Smith, AP; Chaffin, BC; Nesbitt, HK; Lohani, S; Gulab, S; Banerjee, S; Floyd, TM; Metcalf, AL; Metcalf, EC; Twidwell, D; Uden, DR; Williamson, MA; Allen, CR	Adaptive capacity beyond the household: a systematic review of empirical social-ecological research	ENVIRONMENTAL RESEARCH LETTERS	JUN	2022	17	6	63001	10.1088/1748-9326/ac68fb	No	Global north institution
Bartelet, HA; Barnes, ML; Cumming, GS	Determinants, outcomes, and feedbacks associated with microeconomic adaptation to climate change	REGIONAL ENVIRONMENTAL CHANGE	JUN	2022	22	2	59	10.1007/s10113-022-01909-z	No	Global north institution
Kondic-Spika, A; Mikic, S; Mirosavljevic, M; Trkulja, D; Jeromela, AM; Rajkovic, D; Radanovic, A; Cvejic, S; Glogovac, S; Dodig, D; Bozinovic, S; Satovic, Z; Lazarevic, B; Simic, D; Novoselovic, D; Vass, I; Pauk, J; Miladinovic, D	Crop breeding for a changing climate in the Pannonian region: towards integration of modern phenotyping tools	JOURNAL OF EXPERIMENTAL BOTANY	SEP	2022	73	15		10.1093/jxb/erac181	No	Global north institution
Koutouleas, A; Sarzynski, T; Bordeaux, M; Bosselmann, AS; Campa, C; Etienne, H; Turreira-Garcia, N; Rigal, C; Vaast, P; Ramalho, JC; Marraccini, P; Raebild, A	Shaded-Coffee: A Nature-Based Strategy for Coffee Production Under Climate Change? A Review	FRONTIERS IN SUSTAINABLE FOOD SYSTEMS	APR	2022	6		877476	10.3389/fsufs.2022.877476	No	Global north institution
Hussain, S; Noreen, A; Younas, T; Khan, I; Aziz, H; Rehman, EBDR; Saleem, A; Imam, MF; Saeed, A	Cropping pattern to cope with climate change scenario in Pakistan	BIOSCIENCE RESEARCH	JUN	2022	19	2			No	Global north institution
Freeman, BWJ; Evans, CD; Musarika, S; Morrison, R; Newman, TR; Page, SE; Wiggs, GFS; Bell, NGA; Styles, D; Wen, Y; Chadwick, DR; Jones, DL	Responsible agriculture must adapt to the wetland character of mid-latitude peatlands	GLOBAL CHANGE BIOLOGY	JUN	2022	28	12		10.1111/gcb.16152	No	Global north institution
Goodwin, D; Holman, I; Pardthaisong, L; Visessri, S; Ekkawatpanit, C; Vicario, DR	What is the evidence linking financial assistance for drought-affected agriculture and resilience in tropical Asia? A systematic review	REGIONAL ENVIRONMENTAL CHANGE	MAR	2022	22	1	12	10.1007/s10113-021-01867-y	No	Global north institution
Parolini, G	Weather, climate, and agriculture: Historical contributions and perspectives from agricultural meteorology	WILEY INTERDISCIPLINARY REVIEWS-CLIMATE CHANGE	MAY	2022	13	3	e766	10.1002/wcc.766	No	Global north institution
Murken, L; Gornott, C	The importance of different land tenure systems for farmers' response to climate change: A systematic review	CLIMATE RISK MANAGEMENT	FEB	2022	35		100419	10.1016/j.crm.2022.100419	No	Global north institution
Tacconi, F; Waha, K; Ojeda, JJ; Leith, P	Drivers and constraints of on-farm diversity. A review	AGRONOMY FOR SUSTAINABLE DEVELOPMENT	FEB	2022	42	1	2	10.1007/s13593-021-00736-6	No	Global north institution
El Chami, D; Trabucco, A; Wong, T; Monem, MA; Mereu, V	Costs and effectiveness of climate change adaptation in agriculture: a systematic review from the NENA region	CLIMATE POLICY	APR	2022	22	4		10.1080/14693062.2021.1997703	No	Global north institution
Smith, P; Arneth, A; Barnes, DKA; Ichii, K; Marquet, PA; Popp, A; Portner, HO; Rogers, AD; Scholes, RJ; Strassburg, B; Wu, JG; Ngo, H	How do we best synergize climate mitigation actions to co-benefit biodiversity?	GLOBAL CHANGE BIOLOGY	APR	2022	28	8		10.1111/gcb.16056	No	Global north institution
Singh, M; Kukal, MS; Irmak, S; Jhala, AJ	Water Use Characteristics of Weeds: A Global Review, Best Practices, and Future Directions	FRONTIERS IN PLANT SCIENCE	JAN	2022	12		794090	10.3389/fpls.2021.794090	No	Global north institution
Snyder, KA; Robinson, SA; Schmidt, S; Hultine, KR	Stable isotope approaches and opportunities for improving plant conservation	CONSERVATION PHYSIOLOGY	JAN	2022	10	1	coac056	10.1093/conphys/coac056	No	Global north institution
Westaway, S; Grange, I; Smith, J; Smith, LG	Meeting tree planting targets on the UK's path to net-zero: A review of lessons learnt from 100 years of land use policies	LAND USE POLICY	FEB	2023	125		106502	10.1016/j.lusepol.2022.106502	Yes	Global north institution
Xynas, B; Barnes, C	Yeast or water: producing wine with lower alcohol levels in a warming climate: a review	JOURNAL OF THE SCIENCE OF FOOD AND AGRICULTURE	DEC	2022				10.1002/jsfa.12421	Yes	Global north institution
Trono, D; Pecchioni, N	Candidate Genes Associated with Abiotic Stress Response in Plants as Tools to Engineer Tolerance to Drought, Salinity and Extreme Temperatures in Wheat: An Overview	PLANTS-BASEL	DEC	2022	11	23	3358	10.3390/plants11233358	Yes	Global north institution
Rangan, P	Can genomics tools assist in gaining insights from the aquatic angiosperms to transform crop plants with multiple carbon concentrating mechanisms to adapt and yield better in challenging environment?	PLANT PHYSIOLOGY REPORTS	DEC	2022	27	4		10.1007/s40502-022-00700-w	Yes	Global north institution
McMillen, MS; Mahama, AA; Sibiya, J; Lubberstedt, T; Suza, WP	Improving drought tolerance in maize: Tools and techniques	FRONTIERS IN GENETICS	OCT	2022	13		1001001	10.3389/fgene.2022.1001001	Yes	Global north institution
Vignola, R; Esquivel, MJ; Harvey, C; Rapidel, B; Bautista-Solis, P; Alpizar, F; Donatti, C; Avelino, J	Ecosystem-Based Practices for Smallholders' Adaptation to Climate Extremes: Evidence of Benefits and Knowledge Gaps in Latin America	AGRONOMY-BASEL	OCT	2022	12	10	2535	10.3390/agronomy12102535	Yes	Global north institution
Muntean, L; Ona, A; Berindean, I; Racz, I; Muntean, S	Maize Breeding: From Domestication to Genomic Tools	AGRONOMY-BASEL	OCT	2022	12	10	2365	10.3390/agronomy12102365	Yes	Global north institution
Esmaeili, N; Shen, GX; Zhang, H	Genetic manipulation for abiotic stress resistance traits in crops	FRONTIERS IN PLANT SCIENCE	SEP	2022	13		1011985	10.3389/fpls.2022.1011985	Yes	Global north institution
Hura, T; Hura, K; Ostrowska, A; Gadzinowska, J; Urban, K; Pawlowska, B	The role of invasive plant species in drought resilience in agriculture: the case of sweet briar (Rosa rubiginosa L.)	JOURNAL OF EXPERIMENTAL BOTANY	SEP	2022				10.1093/jxb/erac377	Yes	Global north institution
Petereit, J; Bayer, PE; Thomas, WJW; Fernandez, CGT; Amas, J; Zhang, YQ; Batley, J; Edwards, D	Pangenomics and Crop Genome Adaptation in a Changing Climate	PLANTS-BASEL	AUG	2022	11	15	1949	10.3390/plants11151949	Yes	Global north institution
Renzi, JP; Coyne, CJ; Berger, J; von Wettberg, E; Nelson, M; Ureta, S; Hernandez, F; Smykal, P; Brus, J	How Could the Use of Crop Wild Relatives in Breeding Increase the Adaptation of Crops to Marginal Environments?	FRONTIERS IN PLANT SCIENCE	JUN	2022	13		886162	10.3389/fpls.2022.886162	Yes	Global north institution
Pisias, MT; Bakala, HS; McAlvay, AC; Mabry, ME; Birchler, JA; Yang, B; Pires, JC	Prospects of Feral Crop De Novo Redomestication	PLANT AND CELL PHYSIOLOGY	NOV	2022	63	11		10.1093/pcp/pcac072	Yes	Global north institution
Fatemi, F; Kianersi, F; Pour-Aboughadareh, A; Poczai, P; Jadidi, O	Overview of Identified Genomic Regions Associated with Various Agronomic and Physiological Traits in Barley under Abiotic Stresses	APPLIED SCIENCES-BASEL	MAY	2022	12	10	5189	10.3390/app12105189	Yes	Global north institution
Saad, NSM; Neik, TX; Thomas, WJW; Amas, JC; Cantila, AY; Craig, RJ; Edwards, D; Batley, J	Advancing designer crops for climate resilience through an integrated genomics approach	CURRENT OPINION IN PLANT BIOLOGY	JUN	2022	67		102220	10.1016/j.pbi.2022.102220	Yes	Global north institution
Li, J; Van Gerrewey, T; Geelen, D	A Meta-Analysis of Biostimulant Yield Effectiveness in Field Trials	FRONTIERS IN PLANT SCIENCE	APR	2022	13		836702	10.3389/fpls.2022.836702	Yes	Global north institution
Turcotte, H; Hooker, J; Samanfar, B; Parent, JS	Can Epigenetics Guide the Production of Better Adapted Cultivars?	AGRONOMY-BASEL	APR	2022	12	4	838	10.3390/agronomy12040838	Yes	Global north institution
Talabi, AO; Vikram, P; Thushar, S; Rahman, H; Ahmadzai, H; Nhamo, N; Shahid, M; Singh, RK	Orphan Crops: A Best Fit for Dietary Enrichment and Diversification in Highly Deteriorated Marginal Environments	FRONTIERS IN PLANT SCIENCE	FEB	2022	13		839704	10.3389/fpls.2022.839704	Yes	Global north institution
Gojon, A; Nussaume, L; Luu, DT; Murchie, EH; Baekelandt, A; Saltenis, VLR; Cohan, JP; Desnos, T; Inze, D; Ferguson, JN; Guiderdonni, E; Krapp, A; Lankhorst, RK; Maurel, C; Rouached, H; Parry, MAJ; Pribil, M; Scharff, LB; Nacry, P	Approaches and determinants to sustainably improve crop production	FOOD AND ENERGY SECURITY	JAN	2022			e369	10.1002/fes3.369	Yes	Global north institution
Liang, S; Hurteau, MD	Novel climate-fire-vegetation interactions and their influence on forest ecosystems in the western USA	FUNCTIONAL ECOLOGY	JAN	2023				10.1111/1365-2435.14263	No	Global south institution
Brempong, MB; Amankwaa-Yeboah, P; Yeboah, S; Danquah, EO; Agyeman, K; Keteku, AK; Addo-Danso, A; Adomako, J	Soil and water conservation measures to adapt cropping systems to climate change facilitated water stresses in Africa	FRONTIERS IN SUSTAINABLE FOOD SYSTEMS	JAN	2023	6		1091665	10.3389/fsufs.2022.1091665	No	Global south institution
Ibrahim, LA; Abu-Hashim, M; Shaghaleh, H; Elsadek, E; Hamad, AAA; Hamoud, YA	A Comprehensive Review of the Multiple Uses of Water in Aquaculture-Integrated Agriculture Based on International and National Experiences	WATER	JAN	2023	15	2	367	10.3390/w15020367	No	Global south institution
Okolie, CC; Danso-Abbeam, G; Groupson-Paul, O; Ogundeji, AA	Climate-Smart Agriculture Amidst Climate Change to Enhance Agricultural Production: A Bibliometric Analysis	LAND	JAN	2023	12	1	50	10.3390/land12010050	No	Global south institution
Delgado-Plaza, E; Carrillo, A; Valdes, H; Odobez, N; Peralta-Jaramillo, J; Jaramillo, D; Reinoso-Tigre, J; Nunez, V; Garcia, J; Reyes-Plascencia, C; Tancredi, N; Gallardo, F; Merino, I; Leon, G; Torres, J; Garcia, C; Sosa-Tinoco, I	Key Processes for the Energy Use of Biomass in Rural Sectors of Latin America	SUSTAINABILITY	JAN	2023	15	1	169	10.3390/su15010169	No	Global south institution
Phiri, AT; Toure, HMAC; Kipkogei, O; Traore, R; Afokpe, PMK; Lamore, AA	A review of gender inclusivity in agriculture and natural resources management under the changing climate in sub-Saharan Africa	COGENT SOCIAL SCIENCES	DEC	2022	8	1	2024674	10.1080/23311886.2021.2024674	No	Global south institution
Hieu, PV	AGRICULTURAL DEVELOPMENT BASED ON POLYPLOIDIZATION: A PERSPECTIVE CONTRIBUTION OF MINOR CROPS	SABRAO JOURNAL OF BREEDING AND GENETICS	DEC	2022	54	5		10.54910/sabrao2022.54.5.14	No	Global south institution
Su, X; Chen, MP	Econometric Approaches That Consider Farmers' Adaptation in Estimating the Impacts of Climate Change on Agriculture: A Review	SUSTAINABILITY	NOV	2022	14	21	13700	10.3390/su142113700	No	Global south institution
Tribelli, PM; Lopez, NI	Insights into the temperature responses of Pseudomonas species in beneficial and pathogenic host interactions	APPLIED MICROBIOLOGY AND BIOTECHNOLOGY	DEC	2022	106	23		10.1007/s00253-022-12243-z	No	Global south institution
Mataranyika, PN; Chimwamurombe, PM; Venturi, V; Uzabakiriho, JD	Bacterial bioinoculants adapted for sustainable plant health and soil fertility enhancement in Namibia	FRONTIERS IN SUSTAINABLE FOOD SYSTEMS	SEP	2022	6		1002797	10.3389/fsufs.2022.1002797	No	Global south institution
Dunjana, N; Dube, E; Chauke, P; Motsepe, M; Madikiza, S; Kgakatsi, I; Nciizah, A	Sorghum as a household food and livelihood security crop under climate change in South Africa: A review	SOUTH AFRICAN JOURNAL OF SCIENCE	OCT	2022	118	9-10	13340	10.17159/sajs.2022/13340	No	Global south institution
Ariom, TO; Dimon, E; Nambeye, E; Diouf, NS; Adelusi, OO; Boudalia, S	Climate-Smart Agriculture in African Countries: A Review of Strategies and Impacts on Smallholder Farmers	SUSTAINABILITY	SEP	2022	14	18	11370	10.3390/su141811370	No	Global south institution
Yaqoob, N; Jain, V; Atiq, Z; Sharma, P; Ramos-Meza, CS; Shabbir, MS; Tabash, MI	The relationship between staple food crops consumption and its impact on total factor productivity: does green economy matter?	ENVIRONMENTAL SCIENCE AND POLLUTION RESEARCH	OCT	2022	29	46		10.1007/s11356-022-22150-5	No	Global south institution
Zhou, L; Kori, DS; Sibanda, M; Nhundu, K	An Analysis of the Differences in Vulnerability to Climate Change: A Review of Rural and Urban Areas in South Africa	CLIMATE	AUG	2022	10	8	118	10.3390/cli10080118	No	Global south institution
Cleves, A; Youkhana, E; Toro, J	A Method to Assess Agroecosystem Resilience to Climate Variability	SUSTAINABILITY	JUL	2022	14	14	8588	10.3390/su14148588	No	Global south institution
Saud, S; Wang, DP; Fahad, S; Alharby, HF; Bamagoos, AA; Mjrashi, A; Alabdallah, NM; AlZahrani, SS; AbdElgawad, H; Adnan, M; Sayyed, RZ; Ali, S; Hassan, S	Comprehensive Impacts of Climate Change on Rice Production and Adaptive Strategies in China	FRONTIERS IN MICROBIOLOGY	JUN	2022	13		926059	10.3389/fmicb.2022.926059	No	Global south institution
Mwiti, FM; Gitau, AN; Mbuge, DO	Edaphic Response and Behavior of Agricultural Soils to Mechanical Perturbation in Tillage	AGRIENGINEERING	JUN	2022	4	2		10.3390/agriengineering4020023	No	Global south institution
Srivastava, RK; Yadav, OP; Kaliamoorthy, S; Gupta, SK; Serba, DD; Choudhary, S; Govindaraj, M; Kholova, J; Murugesan, T; Satyavathi, CT; Gumma, MK; Singh, RB; Bollam, S; Gupta, R; Varshney, RK	Breeding Drought-Tolerant Pearl Millet Using Conventional and Genomic Approaches: Achievements and Prospects	FRONTIERS IN PLANT SCIENCE	APR	2022	13		781524	10.3389/fpls.2022.781524	No	Global south institution
Sipango, N; Ravhuhali, KE; Sebola, NA; Hawu, O; Mabelebele, M; Mokoboki, HK; Moyo, B	Prickly Pear (Opuntia spp.) as an Invasive Species and a Potential Fodder Resource for Ruminant Animals	SUSTAINABILITY	APR	2022	14	7	3719	10.3390/su14073719	No	Global south institution
Wang, JJ; Hu, A; Meng, FF; Zhao, WQ; Yang, YF; Soininen, J; Shen, J; Zhou, JZ	Embracing mountain microbiome and ecosystem functions under global change	NEW PHYTOLOGIST	JUN	2022	234	6		10.1111/nph.18051	No	Global south institution
Ayugi, B; Eresanya, EO; Onyango, AO; Ogou, FK; Okoro, EC; Okoye, CO; Anoruo, CM; Dike, VN; Ashiru, OR; Daramola, MT; Mumo, R; Ongoma, V	Review of Meteorological Drought in Africa: Historical Trends, Impacts, Mitigation Measures, and Prospects	PURE AND APPLIED GEOPHYSICS	APR	2022	179	4		10.1007/s00024-022-02988-z	No	Global south institution
Xu, H; Hassan, MA; Sun, DY; Wu, ZC; Jiang, G; Liu, BB; Ni, QQ; Yang, WK; Fang, H; Li, JC; Chen, X	Effects of Low Temperature Stress on Source-Sink Organs in Wheat and Phosphorus Mitigation Strategies	FRONTIERS IN PLANT SCIENCE	FEB	2022	13		807844	10.3389/fpls.2022.807844	No	Global south institution
Ndoye, MS; Burridge, J; Bhosale, R; Grondin, A; Laplaze, L	Root traits for low input agroecosystems in Africa: Lessons from three case studies	PLANT CELL AND ENVIRONMENT	MAR	2022	45	3		10.1111/pce.14256	No	Global south institution
Afokpe, PMK; Phiri, AT; Lamore, AA; Toure, HMAC; Traore, R; Kipkogei, O	Progress in climate change adaptation and mitigation actions in sub-Saharan Africa farming systems	CAHIERS AGRICULTURES	JAN	2022	31		4	10.1051/cagri/2021037	No	Global south institution
Kumari, A; Lakshmi, GA; Krishna, GK; Patni, B; Prakash, S; Bhattacharyya, M; Singh, SK; Verma, KK	Climate Change and Its Impact on Crops: A Comprehensive Investigation for Sustainable Agriculture	AGRONOMY-BASEL	DEC	2022	12	12	3008	10.3390/agronomy12123008	No	Global south institution
Wang, PL; Abid, MA; Qanmber, G; Askari, M; Zhou, LL; Song, YH; Liang, CZ; Meng, ZG; Malik, W; Wei, YX; Wang, Y; Cheng, HM; Zhang, R	Photomorphogenesis in plants: The central role of phytochrome interacting factors (PIFs)	ENVIRONMENTAL AND EXPERIMENTAL BOTANY	FEB	2022	194		104704	10.1016/j.envexpbot.2021.104704	No	Global south institution
Zhang, SB; Bai, JX; Zhang, GX; Xia, ZQ; Wu, MK; Lu, HD	Negative effects of soil warming, and adaptive cultivation strategies of maize: A review	SCIENCE OF THE TOTAL ENVIRONMENT	MAR	2023	862		160738	10.1016/j.scitotenv.2022.160738	Yes	Global south institution
Chen, SM; Peng, WMH; Ansah, EO; Xiong, F; Wu, YF	Encoded C-4 homologue enzymes genes function under abiotic stresses in C3 plant	PLANT SIGNALING & BEHAVIOR	DEC	2022	17	1	2115634	10.1080/15592324.2022.2115634	Yes	Global south institution
Chen, J; Zhong, FN; Sun, DQ	Lessons from farmers' adaptive practices to climate change in China: a systematic literature review	ENVIRONMENTAL SCIENCE AND POLLUTION RESEARCH	NOV	2022	29	54		10.1007/s11356-022-23449-z	Yes	Global south institution
Afridi, MS; Javed, MA; Ali, S; De Medeiros, FHV; Ali, B; Salam, A; Sumaira; Marc, RA; Alkhalifah, DHM; Selim, S; Santoyo, G	New opportunities in plant microbiome engineering for increasing agricultural sustainability under stressful conditions	FRONTIERS IN PLANT SCIENCE	SEP	2022	13		899464	10.3389/fpls.2022.899464	Yes	Global south institution
Indu, I; Mehta, BK; Shashikumara, P; Gupta, G; Dikshit, N; Chand, S; Yadav, PK; Ahmed, S; Singhal, RK	Forage crops: a repository of functional trait diversity for current and future climate adaptation	CROP & PASTURE SCIENCE	SEP	2022				10.1071/CP22200	Yes	Global south institution
Vasseghian, Y; Arunkumar, P; Joo, SW; Gnanasekaran, L; Kamyab, H; Rajendran, S; Balakrishnan, D; Chelliapan, S; Klemes, JJ	Metal-organic framework-enabled pesticides are an emerging tool for sustainable cleaner production and environmental hazard reduction	JOURNAL OF CLEANER PRODUCTION	NOV	2022	373		133966	10.1016/j.jclepro.2022.133966	Yes	Global south institution
Chen, Z; Wu, ZX; Dong, WY; Liu, SY; Tian, LL; Li, JN; Du, H	MYB Transcription Factors Becoming Mainstream in Plant Roots	INTERNATIONAL JOURNAL OF MOLECULAR SCIENCES	AUG	2022	23	16	9262	10.3390/ijms23169262	Yes	Global south institution
Zenda, TNS; Wang, N; Dong, AY; Zhou, YZ; Duan, HJ	Reproductive-Stage Heat Stress in Cereals: Impact, Plant Responses and Strategies for Tolerance Improvement	INTERNATIONAL JOURNAL OF MOLECULAR SCIENCES	JUL	2022	23	13	6929	10.3390/ijms23136929	Yes	Global south institution
Zhou, JW; Yang, Y; Lv, YG; Pu, QH; Li, J; Zhang, Y; Deng, XN; Wang, M; Wang, J; Tao, DY	Interspecific Hybridization Is an Important Driving Force for Origin and Diversification of Asian Cultivated Rice Oryza sativa L.	FRONTIERS IN PLANT SCIENCE	JUN	2022	13		932737	10.3389/fpls.2022.932737	Yes	Global south institution
Noor-ul-Ain, NU; Haider, FU; Fatima, M; Habiba, YM; Zhou, YM; Ming, RY	Genetic Determinants of Biomass in C-4 Crops: Molecular and Agronomic Approaches to Increase Biomass for Biofuels	FRONTIERS IN PLANT SCIENCE	JUN	2022	13		839588	10.3389/fpls.2022.839588	Yes	Global south institution
Harelimana, A; Rukazambuga, D; Hance, T	Pests and diseases regulation in coffee agroecosystems by management systems and resistance in changing climate conditions: a review	JOURNAL OF PLANT DISEASES AND PROTECTION	OCT	2022	129	5		10.1007/s41348-022-00628-1	Yes	Global south institution
Ahmad, M; Imtiaz, M; Nawaz, MS; Mubeen, F; Imran, A	What Did We Learn From Current Progress in Heat Stress Tolerance in Plants? Can Microbes Be a Solution?	FRONTIERS IN PLANT SCIENCE	MAY	2022	13		794782	10.3389/fpls.2022.794782	Yes	Global south institution
Popoola, JO; Aworunse, OS; Ojuederie, OB; Adewale, BD; Ajani, OC; Oyatomi, OA; Eruemulor, DI; Adegboyega, TT; Obembe, OO	The Exploitation of Orphan Legumes for Food, Income, and Nutrition Security in Sub-Saharan Africa	FRONTIERS IN PLANT SCIENCE	MAY	2022	13		782140	10.3389/fpls.2022.782140	Yes	Global south institution
Zhou, R; Jiang, FL; Niu, LF; Song, XM; Yu, L; Yang, YW; Wu, Z	Increase Crop Resilience to Heat Stress Using Omic Strategies	FRONTIERS IN PLANT SCIENCE	MAY	2022	13		891861	10.3389/fpls.2022.891861	Yes	Global south institution
Bapela, T; Shimelis, H; Tsilo, TJ; Mathew, I	Genetic Improvement of Wheat for Drought Tolerance: Progress, Challenges and Opportunities	PLANTS-BASEL	MAY	2022	11	10	1331	10.3390/plants11101331	Yes	Global south institution
Liu, FG; Li, MT; Wang, QK; Yan, J; Han, S; Ma, CC; Ma, PH; Liu, XB; McClements, DJ	Future foods: Alternative proteins, food architecture, sustainable packaging, and precision nutrition	CRITICAL REVIEWS IN FOOD SCIENCE AND NUTRITION	FEB	2022				10.1080/10408398.2022.2033683	Yes	Global south institution
Singh, PK; Indoliya, Y; Agrawal, L; Awasthi, S; Deeba, F; Dwivedi, S; Chakrabarty, DA; Shirke, P; Pandey, V; Singh, N; Dhankher, OP; Barik, SK; Tripathi, RD	Genomic and proteomic responses to drought stress and biotechnological interventions for enhanced drought tolerance in plants	CURRENT PLANT BIOLOGY	JAN	2022	29		100239	10.1016/j.cpb.2022.100239	Yes	Global south institution
Kumar, J; Mir, RR; Shafi, S; Sen Gupta, D; Djalovic, I; Miladinovic, J; Kumar, R; Kumar, S; Kumar, R	Genomics Associated Interventions for Heat Stress Tolerance in Cool Season Adapted Grain Legumes	INTERNATIONAL JOURNAL OF MOLECULAR SCIENCES	JAN	2022	23	1	399	10.3390/ijms23010399	Yes	Global south institution
Scott, L; Neumann, FH; van Aardt, AC; Botha, GA	Palaeoenvironmental sequences surrounding Border Cave, South Africa, and review of conditions during middle and later stone age occupation	QUATERNARY SCIENCE REVIEWS	JAN	2023	300		107894	10.1016/j.quascirev.2022.107894	Not on plant/general agriculture	NA
McIntosh, MM; Spiegal, SA; McIntosh, SZ; Sanchez, JC; Estell, RE; Steele, CM; Elias, EH; Bailey, DW; Brown, JR; Cibils, AF	Matching beef cattle breeds to the environment for desired outcomes in a changing climate: A systematic review	JOURNAL OF ARID ENVIRONMENTS	APR	2023	211		104905	10.1016/j.jaridenv.2022.104905	Not on plant/general agriculture	NA
Halecki, W; Stachura, T; Fudala, W; Stec, A; Kubon, S	Assessment and planning of green spaces in urban parks: A review	SUSTAINABLE CITIES AND SOCIETY	JAN	2023	88		104280	10.1016/j.scs.2022.104280	Not on plant/general agriculture	NA
Moyano, M; Illing, B; Akimova, A; Alter, K; Bartolino, V; Borner, G; Clemmesen, C; Finke, A; Grohsler, T; Kotterba, P; Livdane, L; Mittermayer, F; Moll, D; von Nordheim, L; Peck, MA; Schaber, M; Polte, P	Caught in the middle: bottom-up and top-down processes impacting recruitment in a small pelagic fish	REVIEWS IN FISH BIOLOGY AND FISHERIES	DEC	2022				10.1007/s11160-022-09739-2	Not on plant/general agriculture	NA
Wantzen, KM; Piednoir, T; Cao, YX; Vazhayil, AM; Tan, CZ; Kari, FG; Lagerstrom, M; Gerner, NV; Sommerhauser, MM	Back to the surface - Daylighting urban streams in a Global North-South comparison	FRONTIERS IN ECOLOGY AND EVOLUTION	NOV	2022	10		838794	10.3389/fevo.2022.838794	Not on plant/general agriculture	NA
Bell, A; Sangster, N	Research, development and adoption for the north Australian beef cattle breeding industry: an analysis of needs and gaps	ANIMAL PRODUCTION SCIENCE	NOV	2022	63	1		10.1071/AN22065	Not on plant/general agriculture	NA
Stranden, I; Kantanen, J; Lidauer, MH; Mehtio, T; Negussie, E	Animal board invited review: Genomic-based improvement of cattle in response to climate change	ANIMAL	DEC	2022	16	12	100673	10.1016/j.animal.2022.100673	Not on plant/general agriculture	NA
Azra, MN; Noor, MIM; Tan, MP; Dawood, M; Amin, M; Zekker, I; Abdullah, MF; Abd Latif, Z; Pardi, F	Zebrafish and Medaka as model organisms for climate change research: Global literature scientometric analysis	FRONTIERS IN EARTH SCIENCE	SEP	2022	10		988710	10.3389/feart.2022.988710	Not on plant/general agriculture	NA
Mosepele, K; Kolding, J; Bokhutlo, T; Mosepele, BQ; Molefe, M	The Okavango Delta: Fisheries in a fluctuating floodplain system	FRONTIERS IN ENVIRONMENTAL SCIENCE	SEP	2022	10		854835	10.3389/fenvs.2022.854835	Not on plant/general agriculture	NA
Mintas, OS; Mierlita, D; Berchez, O; Stanciu, A; Osiceanu, A; Osiceanu, AG	Analysis of the Sustainability of Livestock Farms in the Area of the Southwest of Bihor County to Climate Change	SUSTAINABILITY	JUL	2022	14	14	8841	10.3390/su14148841	Not on plant/general agriculture	NA
Shahjahan, M; Islam, MJ; Hossain, MT; Mishu, MA; Hasan, J; Brown, C	Blood biomarkers as diagnostic tools: An overview of climate-driven stress responses in fish	SCIENCE OF THE TOTAL ENVIRONMENT	OCT	2022	843		156910	10.1016/j.scitotenv.2022.156910	Not on plant/general agriculture	NA
Cheruiyot, EK; Haile-Mariam, M; Cocks, BG; Pryce, JE	Improving Genomic Selection for Heat Tolerance in Dairy Cattle: Current Opportunities and Future Directions	FRONTIERS IN GENETICS	JUN	2022	13		894067	10.3389/fgene.2022.894067	Not on plant/general agriculture	NA
Mattsson, BJ; Mateo-Tomas, P; Aebischer, A; Rosner, S; Kunz, F; Scholl, EM; Akesson, S; De Rosa, D; Orr-Ewing, D; de la Bodega, D; Ferrer, M; Gelpke, C; Katzenberger, J; Maciorowski, G; Mammen, U; Kolbe, M; Millon, A; Mionnet, A; de la Puente, J; Raab, R; Vyhnal, S; Ceccolini, G; Godino, A; Crespo-Luengo, G; Sanchez-Agudo, JA; Martinez, J; Iglesias-Lebrija, JJ; Gines, E; Cortes, M; Dean, JI; Calm…	Enhancing monitoring and transboundary collaboration for conserving migratory species under global change: The priority case of the red kite	JOURNAL OF ENVIRONMENTAL MANAGEMENT	SEP	2022	317		115345	10.1016/j.jenvman.2022.115345	Not on plant/general agriculture	NA
Jing, XP; Ding, LM; Zhou, JW; Huang, XD; Degen, A; Long, RJ	The adaptive strategies of yaks to live in the Asian highlands	ANIMAL NUTRITION	JUN	2022	9			10.1016/j.aninu.2022.02.002	Not on plant/general agriculture	NA			General	Mention GM	Do not mention GM		% of those that mention GM
Wray-Cahen, D; Bodnar, A; Iii, CR; Siewerdt, F; Kovich, D	Advancing genome editing to improve the sustainability and resiliency of animal agriculture	CABI AGRICULTURE & BIOSCIENCE	APR	2022	3	1	21	10.1186/s43170-022-00091-w	Not on plant/general agriculture	NA		Global North	49	18	31		0.5
Parsinejad, M; Rosenberg, DE; Ghale, YAG; Khazaei, B; Null, SE; Raja, O; Safaie, A; Sima, S; Sorooshian, A; Wurtsbaugh, WA	40-years of Lake Urmia restoration research: Review, synthesis and next steps	SCIENCE OF THE TOTAL ENVIRONMENT	AUG	2022	832		155055	10.1016/j.scitotenv.2022.155055	Not on plant/general agriculture	NA		Global South	44	18	26		0.5
Fonturbel, FE; Franco, LM; Bozinovic, F; Quintero-Galvis, JF; Mejias, C; Amico, GC; Vazquez, MS; Sabat, P; Sanchez-Hernandez, JC; Watson, DM; Saenz-Agudelo, P; Nespolo, RF	The ecology and evolution of the monito del monte, a relict species from the southern South America temperate forests	ECOLOGY AND EVOLUTION	MAR	2022	12	3	e8645	10.1002/ece3.8645	Not on plant/general agriculture	NA		NA	17
												Total	110	36	57
													% Global North studies	36.7347	63.2653
													% Global South studies	40.9091	59.0909
